# Supplementary material for: The Multilingual CID-5: A New Tool to Study the Perception of Communicative Interactions in Different Languages
Source: Front Psychol. 2015 Nov 17;6:1724. doi: 10.3389/fpsyg.2015.01724 (PMC4648072; doi:10.3389/fpsyg.2015.01724)
Supplement: Supplementary file 2 [file Data_Sheet_1.ZIP]

Archive with 7 entries (7 files):
- Alternatives/chinese.doc
- Alternatives/dutch.doc
- Alternatives/english.doc
- Alternatives/french.doc
- Alternatives/german.doc
- Alternatives/italian.doc
- Alternatives/polish.doc
